# Supplementary material for: METTL14 promotes intimal hyperplasia through m6A-mediated control of vascular smooth muscle dedifferentiation genes
Source: JCI Insight. 2025 Apr 17;10(10):e184444. doi: 10.1172/jci.insight.184444 (PMC12128973; doi:10.1172/jci.insight.184444)
Supplement: Supporting data values [file jciinsight-10-184444-s151.xlsx]

## Sheet: Fig1A
Readers	Control						Rapamycin (72 h)						PDGF-BB (72 h)
Ythdc1	1	1	1	1			1.47116	1.24649	0.69758	1.76864			1.13823	2.66752	1.51226	1.0121
Ythdf1	1	1	1	1			1.2597	1.0048	1.76832				1.78244	1.15059	1.41589
Ythdf2	1	1	1	1			1.17634	1.4511	1.78832	1.54326			1.64487	1.28821	2.00624	1.40668
Writers	Control						Rapamycin (72 h)						PDGF-BB (72 h)
Mettl3	1	1	1	1			1.10642	0.991	2.90197	1.44702			2.96265	0.9864	4.24339	1.79526
Mettl14	1	1	1	1			2.18233	1.86613	1.1011	0.95191			7.91035	3.10197	1.42544	3.18309
Virma	1	1	1	1			0.30085	0.98383	0.61276	1.56146			0.30085	1.5408	0.99833	1.98448
Wtap	1	1	1	1			1.48687	1.0399	0.64562	1.30637			1.48687	1.3427	0.59278	0.98829
Erasers	Control						Rapamycin (72 h)						PDGF-BB (72 h)
Fto	1	1	1	1			0.73224	2.47635	4.77166	0.99171			1.87544	1.30167	2.91439	1.22919
Alkbh5	1	1	1	1			1.58145	1.57806	0.99195	1.07289			1.54382	0.84002	1.15345	1.17414

## Sheet: Fig1B
	Ctrl					PDGF-BB (72 h)
Mettl14	0.997423	0.821805	1.21478	1.07229	0.893699	2.5108	3.64466	5.03703	3.01436	2.63333
Acta2	1.10591	0.89105	1.16465	0.489378	1.34901	0.577912	0.513779	0.499563	0.217986	0.256887
Myh10	0.718005	0.920748	0.979759	1.34368	1.03781	1.31214	2.2406	2.70421	2.25552	2.08927
Opn	0.915096	0.606699	1.07519	1.35993	1.04309	3.69748	2.56745	2.95534	2.5496	2.9703

## Sheet: Fig1D
Media	Media	Neointima
0	47.15	82.1
0	52.45	80.3
0	64.5	67.7
0	70	92
0	72	84
	61.3	89.3

## Sheet: Fig2A
	Ctrl	PDGF-BB (72 h)
Donor 1	0.365521	1.4574
Donor 2	0.571772	1.02718
Donor 3	1.617	1.40436
Donor 4	1.44571	4.44886

## Sheet: Fig2C
	Media	Intima
Patient 1	0.94	37.95
Patient 2	2.15	34.44
Patient 3	0	57.56
Patient 4	0.45	27.31
Patient 5	0	45.51

## Sheet: Fig3A
	shCtrl					shMettl14-1					shMettl14-2
Mettl14	1.06093	0.955158	1.02709	0.869093	1.08773	0.816079	0.727359	0.879225	0.947086	0.901336	0.619766	0.663415	0.70338	0.619464	0.821623
Myh10	0.84893	1.0422	1.20281	0.82435	1.08171	0.994818	0.806562	0.813529	0.936003	0.859256	0.498452	0.477138	0.412425	0.682949	0.31541
Opn	1.2521	0.858121	0.986885	0.957173	0.945718	0.791169	0.854901	0.75143	0.720937	0.818087	0.434075	0.313265	0.595534	0.645009	0.517599
Acta2	1.10286	0.989988	0.703721	1.03192	1.17151	1.43169	1.21103	1.57859	1.33326	1.50078	2.04866	2.80027	2.27522	2.93398	2.73456
Cnn1	1.0876	1.12939	0.825009	0.989237	0.968763	1.40324	1.34934	1.27158	1.02806	1.21333	1.97477	1.9544	2.52553	1.95295	1.82833

## Sheet: Fig3B
shCtrl	shMettl14-2
95.136	77.4528
100	66.5241
96.7279	72.5203

## Sheet: Fig3C
Hours	shCtrl			shMettl14-2
0	1	1	1	1	1	1
24	1.256	1.157	1.343	1.307	1.31	1.329
48	1.277	1.348	1.508	1.285	1.258	1.23
72	1.794	1.489	2.248	0.953	1.006	1.056
96	2.553	2.588	2.838	1.018	1.161	1.353
120	2.307	2.582	4.544	1.188	1.141	1.293
148	3.031	3.136	5.557	1.784	1.326	1.686

## Sheet: Fig3D
	Hours	shControl (PDGF 72hr)			shMettl14-2 (PDGF 72 hr)
Mettl14	0	100	100	100	100	100	100
	24	54.7586	70.9372	72.5541	52.774	61.3579	66.5045
	48	0	0	0	40.8063	49.9623	74.8931

## Sheet: Fig3E
	shCtrl							shMettl14-2
Mettl14	43.3333	49.8333	46.3333	51.3333				36.6667	35.6667	41.1667	33.5	33.8333

[truncated: 27 more sheets: Fig3F, Fig4C, Fig4H, Fig5A, Fig5B, Fig5D, Fig5E, Fig5F, Fig5G, Fig5I, Fig6A, Fig6B, Fig6C, Fig6D, Fig6F, Fig6G, Fig7B, Fig7C, Fig7D, Fig7E …]
